# Supplementary material for: Characterization of a broad-spectrum antifungal strain, Streptomyces graminearus STR-1, against Magnaporthe oryzae
Source: Front Microbiol. 2024 Apr 8;15:1298781. doi: 10.3389/fmicb.2024.1298781 (PMC11033478; doi:10.3389/fmicb.2024.1298781)
Supplement: Supplementary file 2 [file Data_Sheet_2.xlsx]

## Sheet: +
	Table S8 Differential metabolites of STR-1
	compounds	SGS_1	SGS_2	SGS_3	PDA_1	PDA_2	PDA_3	fold change	LogFD
	4-oxo-4-[(1-phenylethyl)amino]but-2-enoic acid	2.58506e+08	3.2915e+08	3.42998e+08	655634	1.57464e+06	797063	307.417	2.48773
	1,3,5-Trimethylpyrazole	3.27991e+08	4.50251e+08	4.46778e+08	1.37467e+06	1.12964e+06	1.61942e+06	297.066	2.47285
	SMA-1	556002278	3.83839e+08	416262554	2.8005e+06	1.84524e+06	1.27279e+06	229.129	2.36008
	4-Aminobutyric acid	454173785	591855057	209623497	2.53765e+06	2.86411e+06	2.57997e+06	157.316	2.19677
	5,6-Dimethylbenzimidazole	2.49168e+08	2.21507e+08	2.67997e+08	1.83508e+06	1.63841e+06	1.5682e+06	146.513	2.16588
	5-(6-hydroxy-6-methyloctyl)-2,5-dihydrofuran-2-one	4.83845e+08	7.68714e+08	8.84123e+08	6.60492e+06	5.1002e+06	6.32191e+06	118.527	2.07382
	2-Arachidonyl Glycerol ether	1.78017e+07	9.47748e+07	6.02628e+07	570319	547078	464742	109.244	2.0384
	3-(tert-butyl)-1-methyl-4,5-dihydro-1H-pyrazol-5-one	4.57511e+08	5.57988e+08	4.24154e+08	4.81117e+06	3.73395e+06	4.6649e+06	108.982	2.03735
	methyl 3,4,5-trihydroxycyclohex-1-ene-1-carboxylate	1.33127e+07	3.51407e+07	9.53817e+07	1.69207e+06	1.26388e+06	1.19106e+06	34.6841	1.54013
	4-Hydroxymandelonitrile	7.92606e+07	1.65263e+07	3.20788e+07	1.87712e+06	1.90974e+06	1.66149e+06	23.4687	1.37049
	3-(2,6-difluorophenyl)-4-ethyl-1H-pyrazole	1.15024e+07	4.12081e+06	7.6339e+06	286768	353195	392575	22.5242	1.35265
	N,N-dimethyl-9H-purin-6-amine	3.16356e+07	3.61351e+07	4.84652e+07	1.88122e+06	1.88149e+06	1.66608e+06	21.411	1.33064
	Estradiol Benzoate	2.15882e+07	2.46268e+07	2.0443e+07	1.06965e+06	1.17525e+06	1.05065e+06	20.2267	1.30592
	TLK	3.11407e+07	2.53245e+07	5.11417e+07	1.79381e+06	1.83111e+06	2.06964e+06	18.8964	1.27638
	Cytosine	7.10127e+07	1.03555e+08	9.79365e+07	4.96449e+06	4.94404e+06	4.76017e+06	18.5773	1.26898
	D-glutamine	4.24791e+06	2.25777e+06	7.34249e+07	761914	1.58166e+06	2.07968e+06	18.0705	1.25697
	3-methyl-5-oxo-5-(4-toluidino)pentanoic acid	2.30767e+08	1.70891e+07	6.42568e+07	3.32542e+06	9.78405e+06	4.96993e+06	17.2635	1.23713
	2-(2-acetyl-3,5-dihydroxyphenyl)acetic acid	5.37694e+07	7.93113e+07	5.81238e+07	3.77891e+06	3.75226e+06	3.72908e+06	16.9805	1.22995
	Neriifolin	3.47598e+06	1.27605e+07	1.89096e+07	921035	664337	593903	16.1274	1.20757
	L-Pyroglutamic acid	1.62706e+08	2.48603e+08	2.00707e+08	1.29841e+07	1.31753e+07	1.25349e+07	15.8167	1.19912
	Benzamide	1.70377e+08	2.00979e+08	2.3592e+08	1.43188e+07	1.15233e+07	1.50535e+07	14.8494	1.17171
	L-Hydroxyproline	4.47596e+07	5.13189e+07	8.2688e+07	4.22714e+06	4.10309e+06	4.03769e+06	14.454	1.15999
	1,3-Dimethyluracil	3.74606e+07	5.69445e+07	3.74627e+07	3.82518e+06	3.61418e+06	3.41953e+06	12.1438	1.08435
	NLK	4.16227e+06	344311	3.10155e+06	236223	209154	185120	12.0669	1.08159
	2-Hydroxycinnamic acid	121423057	1.31264e+08	1.71634e+08	1.26032e+07	9.29381e+06	1.33406e+07	12.0417	1.08069
	Taurodeoxycholic Acid	444293708	5.21567e+08	4.65257e+08	2.82839e+07	5.55702e+07	5.23519e+07	10.507	1.02148
	4-(allyloxy)-1,2-dihydroquinolin-2-one	4.96097e+08	2.87699e+07	7.10215e+07	1.94872e+07	2.14808e+07	1.96451e+07	9.83101	0.992598
	Hypoxanthine	4.29821e+07	3.15929e+07	4.18368e+07	4.06986e+06	4.05553e+06	3.88745e+06	9.69062	0.986351
	2-(2-methyl-4-nitro-1H-imidazol-1-yl)-1-(4-methylphenyl)ethan-1-one	155849046	1.98761e+08	1.68653e+08	1.77717e+07	1.89753e+07	1.851e+07	9.46962	0.976332
	N1-[2-(4-chlorophenyl)-2-oxoethyl]-4-chlorobenzamide	1.57794e+07	1.84618e+07	1.59045e+07	1.53184e+06	1.81059e+06	2.04797e+06	9.30277	0.968612
	N1-(2-methyl-4-nitrophenyl)acetamide	5.25286e+07	7.97145e+07	4.89033e+07	6.97765e+06	7.59977e+06	7.45428e+06	8.22208	0.914982
	Gamabufotalin	2.98384e+06	2.43559e+06	2.28157e+06	306056	309255	327892	8.16473	0.911942
	Ala-Leu	5.48006e+06	6.12764e+06	7.12487e+06	688940	889556	738685	8.08421	0.907638
	5-Hydroxyindole-3-acetic acid	104988629	1.64282e+07	7.50247e+07	6.94099e+06	1.00472e+07	7.34944e+06	8.07151	0.906955
	4-phenoxyphenyl 4-hydroxypiperidine-1-carboxylate	2.74362e+07	1.01608e+07	9.52906e+06	2.20919e+06	2.36158e+06	2.24266e+06	6.91666	0.839896
	2-[(3S)-1-(3-Methoxybenzyl)-3-pyrrolidinyl]-1,3-benzothiazole	4.08573e+07	4.58357e+07	5.68005e+07	7.07198e+06	7.72592e+06	6.709e+06	6.67197	0.824254
	1-adamantyl(piperidino)methanone	3.18609e+07	5.32125e+07	5.52376e+07	6.69427e+06	5.55785e+06	9.24521e+06	6.52691	0.814707
	Tetranor-12(S)-HETE	2.03115e+07	1.97805e+07	1.63114e+07	3.18477e+06	3.34047e+06	2.15991e+06	6.49423	0.812528
	Methyl-2-aminobenzoate	1.26362e+07	2.51261e+07	1.49726e+07	2.50525e+06	3.01362e+06	2.71943e+06	6.40119	0.806261
	(+)-Aphidicolin	2.4755e+07	2.45898e+07	6.36977e+06	2.86698e+06	3.38738e+06	2.77431e+06	6.17086	0.790346
	Proline-hydroxyproline	4.86972e+06	4.97647e+06	6.71143e+06	875870	1.17195e+06	636228	6.16889	0.790207
	3-hydroxy-2-octylpentanedioic acid	5.30797e+07	7.23807e+07	6.9018e+07	1.14644e+07	1.07314e+07	1.09313e+07	5.87067	0.768688
	Tauroursodeoxycholic acid	6.11311e+08	7.35205e+08	7.57193e+08	1.88099e+08	6.85586e+07	1.08138e+08	5.76682	0.760936
	5-oxo-3-phenyl-5-(2-quinolinylamino)pentanoic acid	4.97954e+06	5.16511e+06	2.15506e+06	714918	753483	711304	5.64283	0.751497
	2-cyano-3-(3,4-dimethoxyphenyl)acrylic acid	5.19585e+07	4.97841e+07	5.85638e+07	9.42636e+06	1.10104e+07	1.13544e+07	5.04249	0.702645
	17伪-Hydroxyprogesterone	6.57573e+06	8.17488e+06	7.5895e+06	1.31723e+06	1.35203e+06	1.93165e+06	4.85559	0.686242
	(2S)-2-(2-hydroxypropan-2-yl)-2H,3H,7H-furo[3,2-g]chromen-7-one	1.45293e+06	2.10279e+06	1.02896e+06	249073	287578	419130	4.7968	0.680951
	2-Aminobenzenesulfonic acid	1.11563e+07	1.13521e+07	1.66247e+07	3.08121e+06	2.91973e+06	2.65774e+06	4.51952	0.655093
	Oleanolic acid	3.904e+06	4.50533e+06	1.62928e+06	951025	716619	652269	4.32715	0.636202
	Tanespimycin	8.14279e+07	7.69354e+07	7.31761e+07	1.90175e+07	1.73347e+07	20936080	4.04165	0.606559
	Coumarin	1.45039e+08	1.77761e+08	2.41312e+08	5.89821e+07	4.52398e+07	5.66425e+07	3.50676	0.544905
	Kynurenic acid	2.73102e+07	3.07079e+07	3.28106e+07	7.4463e+06	1.02437e+07	8.5247e+06	3.46481	0.539679
	Sodium cholate	1.59209e+06	1.79931e+06	1.82616e+06	466048	403524	713079	3.29672	0.518082
	4-morpholinobenzoic acid	4.58656e+07	4.71696e+07	5.70599e+07	1.00893e+07	1.88692e+07	1.66849e+07	3.28843	0.516989
	Natamycin	1.84088e+06	1.55083e+06	1.88522e+06	637205	394235	686139	3.07231	0.487465
	MNK	1.20598e+06	1.64242e+06	3.20996e+06	598585	657115	879606	2.83724	0.452895
	2-morpholino-1-phenyl-1-ethanol	4.11626e+07	4.75829e+06	1.3125e+07	7.05235e+06	6.94833e+06	7.27913e+06	2.77474	0.443222
	Oxaliplatin	2.75458e+07	9.05872e+06	454067	5.99973e+06	7.36367e+06	547415	2.66401	0.425536
	5-Methylcytosine	7.98571e+06	8.92539e+06	8.91809e+06	3.44037e+06	3.19093e+06	3.26921e+06	2.60887	0.416453
	Deisopropylatrazine	1.31102e+07	8.14253e+06	1.3708e+07	5.29965e+06	6.10597e+06	2.99114e+06	2.42838	0.385316
	6 尾-Hydroxycortisol	1.1806e+07	2.18346e+07	4.15404e+06	4.56461e+06	4.80631e+06	6.3541e+06	2.40347	0.380839
	5-Hydroxytryptophan	4.96139e+07	4.02971e+07	4.98148e+07	2.02286e+07	20591578	2.02582e+07	2.28765	0.359389
	AMK	6.68579e+06	6.78293e+06	9.4435e+06	3.56326e+06	3.51267e+06	3.2109e+06	2.22734	0.347786
	8(9)-EET Ethanolamide	6.0526e+07	9.26323e+07	6.50517e+07	3.34565e+07	2.92936e+07	3.7202e+07	2.18315	0.339083
	CKK	1.58777e+06	1.82742e+06	1.17079e+06	884583	730911	638337	2.03475	0.308511
	3-Methyl-2-oxobutanoic acid	534285	510107	425307	246425	276998	220995	1.9743	0.295412
	Serotonin	1.20612e+07	1.31353e+07	1.39683e+07	4.89624e+06	8.67575e+06	6.9752e+06	1.90609	0.280144
	Thymidine	3.50617e+06	4.30078e+06	3.24894e+06	2.26037e+06	2.04812e+06	1.9414e+06	1.76897	0.247722
	Acetophenone	2.07322e+08	2.14795e+08	2.07846e+08	1.52044e+08	1.50899e+08	6.03264e+07	1.73415	0.239085
	Carbaprostacyclin	5.25924e+06	5.22855e+06	5.45486e+06	2.81396e+06	3.16888e+06	3.3014e+06	1.71717	0.234814
	ELK	7.44781e+07	9.32807e+07	1.05378e+08	7.36514e+07	5.58746e+07	3.89955e+07	1.62078	0.209725
	6尾-Naltrexol	6.80898e+07	6.74089e+07	7.16584e+07	4.42821e+07	4.69189e+07	4.07945e+07	1.56942	0.19574
	2-(acetylamino)-3-[4-(acetylamino)phenyl]acrylic acid	152729388	1.38065e+08	153100233	1.48246e+08	7.36839e+07	8.55839e+07	1.44349	0.159414
	7-Hydroxy-3,4-dihydrocarbostyril	304809547	3.16355e+08	3.33004e+08	2.7933e+08	2.40466e+08	1.95022e+08	1.33484	0.12543
	ethyl 4-{[2-(2,3,4,5,6-pentafluorophenoxy)acetyl]amino}benzoate	1.1068e+07	3.61812e+06	193978	7.9597e+06	2.95946e+06	306011	1.3256	0.122412
	N1-cyclooctyl-4-hydroxy-1-piperidinecarbothioamide	1.56926e+07	2.47624e+07	1.95693e+07	1.15409e+07	1.78071e+07	1.65989e+07	1.30638	0.11607
	Monolaurin	2.02119e+06	1.5485e+06	1.43217e+06	2.66137e+06	683053	605912	1.26619	0.102497
	Dehydroepiandrosterone	657691	427092	980278	593508	631284	426152	1.25084	0.0972004
	Methyl nicotinate	6.98544e+07	3.28197e+07	5.13578e+07	4.04962e+07	3.75289e+07	4.63334e+07	1.23861	0.0929351
	N-(9-oxodecyl)acetamide	1.80789e+07	2.83245e+07	1.75089e+07	1.50619e+07	1.81467e+07	1.8907e+07	1.22636	0.0886163
	N-(2,6-Dimethylphenyl)-N-(methoxyacetyl) alanine	7.35945e+06	6.93681e+06	6.83284e+06	5.77952e+06	6.58453e+06	5.17302e+06	1.20482	0.0809239
	4-ethoxy-6,7-dimethoxyquinazoline	8.40534e+07	1.13272e+08	1.21097e+08	9.3166e+07	8.13892e+07	9.25332e+07	1.1922	0.0763492
	APK	6.75581e+07	5.97746e+07	8.2873e+07	9.64307e+07	4.66385e+07	4.20821e+07	1.13532	0.0551177
	O-7460	2.25282e+06	2.62019e+06	1.74311e+06	1.99766e+06	2.10319e+06	1.99756e+06	1.08489	0.0353859
	Senecionine	9.3923e+06	1.20932e+07	1.01959e+07	9.16373e+06	1.31735e+07	9.8856e+06	0.983195	-0.00736023
	伪-Aspartylphenylalanine	5.21843e+07	1.64964e+08	7.95459e+07	1.23732e+08	1.02067e+08	7.91922e+07	0.972796	-0.0119783
	Octopamine	1.24215e+08	1.00357e+08	1.18188e+08	1.25955e+08	1.27224e+08	1.03024e+08	0.96226	-0.0167075
	Amikacin	2.96804e+07	4.5927e+07	5.15036e+07	4.66139e+07	3.9277e+07	4.74932e+07	0.952969	-0.0209211
	AL 8810 Methyl ester	6.74387e+07	8.16806e+07	8.18944e+07	9.10177e+07	8.4454e+07	7.68518e+07	0.915545	-0.0383202
	VQH	2.64936e+06	4.058e+06	1.35824e+06	2.36106e+06	3.53582e+06	3.75225e+06	0.835889	-0.0778515
	Valylproline	1455154758	1383507961	2164668203	2084861998	1901777757	2115169464	0.819975	-0.0861994
	N6-Isopentenyladenosine	3.43331e+07	1.76785e+07	3.46854e+07	2.77634e+07	4.13612e+07	3.66211e+07	0.819864	-0.0862582
	(4-benzoylpiperidino)[4-(tert-butyl)phenyl]methanone	1.01116e+07	8.9225e+06	3.8153e+07	2.28298e+07	1.91316e+07	2.85659e+07	0.810849	-0.0910598
	Prostaglandin A3	1.8616e+07	4.59241e+07	2.45246e+07	3.58392e+07	3.77981e+07	3.6319e+07	0.81	-0.0915151
	3-(propan-2-yl)-octahydropyrrolo[1,2-a]pyrazine-1,4-dione	1109122823	911900137	1338237789	1438232606	1343612130	1523894302	0.780182	-0.107804
	4-Methoxycinnamaldehyde	9.02485e+07	8.74482e+07	7.0943e+07	1.67987e+08	5.8466e+07	9.33423e+07	0.777497	-0.109301
	2-(acetylamino)-3-(1H-indol-3-yl)propanoic acid	3.69962e+07	3.55792e+07	4.7942e+07	5.8451e+07	4.21604e+07	6.11228e+07	0.745158	-0.127752
	Pyridoxine	5.74671e+07	5.56258e+07	5.42928e+07	7.23433e+07	7.98816e+07	7.30359e+07	0.743075	-0.128967
	Norharman	2.16876e+08	3.83885e+08	3.43017e+08	4.79648e+08	4.29195e+08	3.78645e+08	0.733039	-0.134873
	2-(2-hydroxy-3-methylbutanamido)-4-methylpentanoic acid	5.84577e+06	6.74947e+06	6.57616e+06	6.4801e+06	1.42773e+07	5.95777e+06	0.717622	-0.144104
	L-Histidine	2.99409e+06	1.5145e+06	2.40316e+06	3.18472e+06	4.10039e+06	2.42432e+06	0.71186	-0.147606
	5-Aminolevulinic acid	1.69383e+06	1.45323e+06	1.80657e+06	2.53942e+06	2.12197e+06	2.33325e+06	0.708205	-0.149841
	1-Methyladenine	2.81136e+06	2.44168e+06	2.86476e+06	4.28493e+06	3.79851e+06	3.81876e+06	0.682042	-0.166189
	Pleuromutilin	2.22895e+06	2.57353e+06	2.50744e+06	2.89223e+06	4.81349e+06	3.0728e+06	0.678195	-0.168646
	3-Acetyl-11-keto-尾-boswellic acid	1.29845e+06	1.31674e+06	1.24598e+06	1.8674e+06	2.08734e+06	1.80619e+06	0.670234	-0.173774
	3-hydroxy-2-[5-nitro-2-(1-pyrrolidinyl)benzyl]propanenitrile	1.1302e+07	3.60894e+08	1.46987e+07	1.88097e+08	1.83372e+08	2.17041e+08	0.657414	-0.182161
	Haloperidol metabolite II	2.46339e+07	2.61844e+07	21249317	3.7463e+07	3.7299e+07	3.97529e+07	0.62933	-0.201122
	trans-Zeatin	601189	423956	292167	893606	577846	735691	0.596841	-0.224142
	伪-Lapachone	77384.5	59404.2	65513.8	120400	123288	107231	0.576493	-0.239206
	Mirtazapine-d3	3.34506e+06	5.27274e+06	3.763e+06	7.53955e+06	9.31151e+06	4.7946e+06	0.571976	-0.242622
	Amitriptyline-d3	105132	129446	73157.6	145256	294499	99142	0.571046	-0.243329
	2-piperidinophenyl N-[4-(benzyloxy)phenyl]carbamate	209989	180855	199876	395200	324848	317931	0.569107	-0.244806
	3-[(4-hydroxyphenyl)methyl]-octahydropyrrolo[1,2-a]pyrazine-1,4-dione	3.29454e+08	2.681e+08	3.22459e+08	5.807e+08	5.17441e+08	5.7405e+08	0.550185	-0.259492
	2-Naphthol	6.06621e+07	7.12709e+07	6.84706e+07	1.40863e+08	9.71785e+07	1.26209e+08	0.550181	-0.259495
	Glycyl-L-leucine	1.20642e+07	1.49195e+07	1.74162e+07	2.29818e+07	2.69422e+07	3.12602e+07	0.546903	-0.262089
	2-Methoxyresorcinol	654781	537419	602091	1.19401e+06	1.03965e+06	1.05406e+06	0.545756	-0.263001
	N-Acetyl-DL-phenylalanine	8.46672e+06	4.95797e+06	1.20084e+07	1.58514e+07	1.50456e+07	1.59539e+07	0.542852	-0.265319
	Progesterone	2.97562e+06	2.00626e+06	2.0343e+06	4.57719e+06	4.33968e+06	4.15549e+06	0.536719	-0.270253
	RMK	1.32508e+07	2.23821e+07	1.59491e+07	3.1048e+07	3.2783e+07	3.38896e+07	0.527852	-0.277488
	(1E)-5-hydroxy-1,7-diphenylhept-1-en-3-one	3.73515e+07	3.91779e+07	4.49427e+07	6.71274e+07	8.72826e+07	7.75456e+07	0.523687	-0.280928
	3-(4,5-diphenyl-1,3-oxazol-2-yl)propanoic acid	103653	83786.6	92325	169486	237058	147213	0.505213	-0.296526
	7-(2-hydroxypropan-2-yl)-1,4a-dimethyl-decahydronaphthalen-1-ol	765804	1.04149e+06	819361	1.68981e+06	2.0152e+06	1.51673e+06	0.503021	-0.298414
	3,3,5-trimethyl-3H,11H-pyrano[3,2-a]carbazole	4.4514e+06	4.50125e+06	6.83146e+06	1.13422e+07	9.42932e+06	1.07104e+07	0.50137	-0.299841
	(R)-3-Hydroxy myristic acid	1.12717e+06	891751	919323	1.71602e+06	2.29269e+06	1.91864e+06	0.49571	-0.304772
	9-Aminoacridine	2.93655e+06	2.6312e+06	2.18654e+06	5.40586e+06	5.20433e+06	5.20632e+06	0.490266	-0.309569
	YLK	525160	395517	422342	945898	886675	934107	0.485427	-0.313876
	Norbutorphanol	5.61666e+06	7.68062e+06	1.01317e+07	3.02077e+07	9.43692e+06	1.03254e+07	0.468862	-0.328955
	3-(2-methylpropyl)-octahydropyrrolo[1,2-a]pyrazine-1,4-dione	4095645786	3765790363	3931404697	8459574943	8577812768	8478201309	0.462182	-0.335187
	3-amino-2-phenyl-2H-pyrazolo[4,3-c]pyridine-4,6-diol	2.82192e+07	3.4412e+07	3.03734e+07	7.38436e+07	7.04907e+07	6.00278e+07	0.455096	-0.341897
	JWH 250 N-pentanoic acid metabolite	7.54184e+06	9.29521e+06	1.06148e+07	1.70171e+07	1.8906e+07	2.49692e+07	0.450826	-0.345991
	Methyl cinnamate	3.52846e+08	2.65998e+08	284332322	876945441	4.50081e+08	6.90501e+08	0.447665	-0.349047
	Enalaprilat	5.87555e+06	2.34062e+06	4.30806e+06	1.04953e+07	1.04133e+07	7.35715e+06	0.443089	-0.353509
	Palmitoyl ethanolamide	2.98498e+06	3.9395e+06	3.35899e+06	8.32096e+06	6.31936e+06	9.04817e+06	0.434112	-0.362398
	Nonadecanoic acid	2.12214e+06	4.36837e+06	1.53226e+06	1.95723e+06	7.30054e+06	9.42337e+06	0.429458	-0.367079
	3-(2-Hydroxyethyl)indole	3.99704e+07	4.97874e+07	5.19575e+07	1.28885e+08	8.97924e+07	1.13666e+08	0.426412	-0.370171
	Oleoyl ethanolamide	673852	667028	648274	1.15694e+06	1.80699e+06	1.70297e+06	0.426226	-0.37036
	D-Phenylalanine	123299325	1.2585e+08	1.1818e+08	2.64162e+08	353698690	2.4486e+08	0.425779	-0.370815
	NNH	2.46749e+06	2.84894e+06	2.77578e+06	4.19569e+06	8.13475e+06	6.6871e+06	0.425513	-0.371087
	3-Hydroxypicolinic acid	1.00589e+06	913207	978334	2.38075e+06	2.34221e+06	2.20359e+06	0.418309	-0.378503
	D-Proline	8.92748e+07	9.14807e+07	1.01636e+08	2.16862e+08	2.14727e+08	2.47696e+08	0.415719	-0.3812
	Cuminaldehyde	9.41378e+07	7.25027e+07	9.65225e+07	1.72148e+08	1.58736e+08	3.1835e+08	0.405344	-0.392176
	(11E,15Z)-9,10,13-trihydroxyoctadeca-11,15-dienoic acid	1.59663e+06	2.08162e+06	2.6309e+06	6.32399e+06	2.64804e+06	7.20402e+06	0.390031	-0.408901
	N-[1-(4-methoxy-2-oxo-2H-pyran-6-yl)-2-methylbutyl]acetamide	1.93759e+07	1.92061e+07	1.36597e+07	4.47036e+07	4.47003e+07	4.55354e+07	0.38715	-0.41212
	4-(2,3-dihydro-1H-indol-1-yl)-1-phenyl-1H-pyrazolo[3,4-d]pyrimidine	2.0169e+06	1.91794e+06	1.92868e+06	4.72925e+06	5.92882e+06	4.54765e+06	0.385613	-0.413849
	Palmitic Acid	2.19213e+08	4145146487	5363804765	7107882842	8516951337	10611772411	0.370786	-0.430877
	1-Palmitoylglycerol	1.7639e+08	3.97643e+08	1.77789e+08	1.61114e+08	8.22862e+08	1050427799	0.369554	-0.432322
	2-Amino-1,3,4-octadecanetriol	7.91659e+07	5.89059e+08	1025037740	1509359228	1385407943	1798336550	0.360798	-0.442736
	5,8-dihydroxy-10-methyl-5,8,9,10-tetrahydro-2H-oxecin-2-one	443508	427559	546510	1.29796e+06	1.54615e+06	1.1725e+06	0.352929	-0.452312
	BM 567	4.95451e+06	4.67265e+06	4.00597e+06	1.55428e+07	2.0193e+07	3.18408e+06	0.350287	-0.455576
	Isoquinoline	142240350	140574982	1.32366e+08	4.48393e+08	4.27412e+08	3.53899e+08	0.337627	-0.471562
	6-(3-hydroxybutan-2-yl)-5-(hydroxymethyl)-4-methoxy-2H-pyran-2-one	1.74476e+07	1.80589e+07	3.04969e+06	4.63582e+07	5.01653e+07	1.78463e+07	0.337118	-0.472218
	5-Phenylvaleric Acid	6.01888e+06	5.56105e+06	6.18398e+06	2.04572e+07	1.57182e+07	1.70712e+07	0.333616	-0.476753
	Celestolide	5.22986e+06	4.95082e+06	5.51956e+06	1.12224e+07	1.76025e+07	1.95366e+07	0.324643	-0.488594
	1-(4-hydroxyphenyl)propane-1,2-diol	6.87191e+06	7.10505e+06	9.96492e+06	2.99677e+07	1.68646e+07	2.81911e+07	0.319126	-0.496038
	2-phenyl[1,3]oxazolo[4,5-c]quinolin-4(5H)-one	2.52859e+06	3.14841e+06	3.06757e+06	6.93931e+06	1.09931e+07	1.02044e+07	0.310787	-0.507537
	6-Hydroxymelatonin	7.35636e+07	8.9375e+07	9.14037e+07	2.90027e+08	2.67356e+08	2.74497e+08	0.305744	-0.514643
	2-Amino-1,3-octadecanediol	4.59943e+06	6.75608e+07	5.69229e+07	9.88038e+07	1.20117e+08	2.08996e+08	0.301655	-0.52049
	INH	2.34736e+06	546139	1.84948e+06	3.55617e+06	5.46879e+06	6.70193e+06	0.301584	-0.520592
	H-Gly-Pro-OH	1.46947e+07	1.41476e+07	1.91053e+07	5.94884e+07	5.16758e+07	5.14324e+07	0.294887	-0.530344
	Glu-Val-Phe	8.60133e+07	1.07923e+08	9.34819e+07	3.82739e+08	2.71041e+08	3.67173e+08	0.281519	-0.550492
	mesityl(piperidin-4-yl)methanone hydrochloride	7.37145e+06	6.05363e+06	8.29785e+06	3.30142e+07	2.07226e+07	2.40309e+07	0.279331	-0.553881
	6-(Methylthio)purine	422268	283785	306469	1.07733e+06	1.27982e+06	1.3516e+06	0.27301	-0.563822
	2-({[4-(6-methyl-1,3-benzothiazol-2-yl)phenyl]imino}methyl)phenol	8.38342e+06	1.06525e+07	1.14694e+07	3.50293e+07	4.04936e+07	3.63174e+07	0.272758	-0.564222
	4-oxo-4-(5,6,7,8-tetrahydronaphthalen-1-ylamino)but-2-enoic acid	1.40783e+06	1.35096e+06	1.36427e+06	4.55011e+06	7.9688e+06	2.75845e+06	0.26988	-0.568829
	N1-[4-(acetylamino)phenyl]-2,2-dimethylcyclopropane-1-carboxamide	1.05037e+08	8.8107e+07	1.00304e+08	3.75498e+08	4.12246e+08	3.66256e+08	0.254288	-0.594675
	2,3-dihydroxypropyl 12-methyltridecanoate	3.09259e+06	6.3581e+06	3.79209e+06	6.52361e+06	1.75218e+07	2.92577e+07	0.248443	-0.604773
	Hydroxyhomosildenafil	1.01426e+07	1.07447e+07	1.528e+07	4.89748e+07	5.05237e+07	5.2376e+07	0.23814	-0.623168
	(6E)-7-(2H-1,3-benzodioxol-5-yl)-1-(piperidin-1-yl)hept-6-en-1-one	145835	132200	120667	539548	589943	582075	0.232946	-0.632745
	Stearic Acid	4.74781e+06	2.57582e+06	863915	1.3842e+06	8.33928e+06	2.75178e+07	0.219851	-0.657872
	N-Acetyl-L-leucine	4.88865e+07	5.5661e+07	5.47955e+07	2.45459e+08	2.324e+08	2.49883e+08	0.218955	-0.659645
	ENK	1.81064e+06	4.57086e+06	1.8195e+06	1.07907e+07	1.12774e+07	1.54221e+07	0.218751	-0.66005
	trans-3-Indoleacrylic acid	3.01799e+07	2.14466e+07	2.24806e+07	1.18301e+08	1.1925e+08	1.09452e+08	0.213563	-0.670473
	DL-2-(acetylamino)-3-phenylpropanoic acid	5.64976e+07	4.91675e+07	2.24647e+07	2.02778e+08	1.97986e+08	2.01821e+08	0.212633	-0.672368
	(4-methoxyphenyl)(4-nitrophenyl)methanone	2.64093e+06	2.98465e+06	2.97089e+06	1.42164e+07	1.78008e+07	8.43394e+06	0.212515	-0.672611
	N,N'-di[4-(2,6-dimethylmorpholino)phenyl]thiourea	5.91562e+06	6.60485e+06	5.59559e+06	2.94315e+07	1.79046e+07	4.15667e+07	0.203774	-0.690852
	Vitamin B12	537608	435000	581865	3.69587e+06	2.80847e+06	1.63545e+06	0.190972	-0.71903
	(2E,4E)-N-(2-methylpropyl)dodeca-2,4-dienamide	361802	1.29788e+06	896568	3.33371e+06	4.11466e+06	6.00675e+06	0.189984	-0.721284
	LLK	3.70768e+06	4.26194e+06	5.54096e+06	2.80763e+07	2.19802e+07	2.18336e+07	0.187934	-0.725996
	(2E)-N-(4-acetamidobutyl)-3-(4-hydroxy-3-methoxyphenyl)prop-2-enamide	8.3687e+06	2.24691e+07	1.85504e+07	1.02483e+08	3.47406e+07	1.30156e+08	0.184712	-0.733506
	2-mercapto-5-methyl-6-propylpyrimidin-4-ol	4.30273e+06	5.38974e+06	5.04975e+06	2.56898e+07	2.88684e+07	2.70956e+07	0.180546	-0.743413
	Cathinone	2.27363e+07	1.91355e+07	1.5525e+07	1.2359e+08	1.17312e+08	1.01369e+08	0.167694	-0.775482
	RMH	2.3584e+06	3.82773e+06	4.01395e+06	1.53442e+07	1.90214e+07	2.69921e+07	0.166239	-0.779266
	N1-(2-amino-2-oxoethyl)-2-(isopropylthio)acetamide	7.0069e+06	8.27895e+06	1.76623e+07	6.13887e+07	8.41093e+07	6.28115e+07	0.158169	-0.800879
	ethyl 9H-beta-carboline-3-carboxylate	3.29386e+06	2.70119e+06	2.77088e+06	1.52868e+07	2.21978e+07	1.88818e+07	0.155517	-0.808222
	DY131	235233	219043	272978	1.67595e+06	1.1116e+06	1.98228e+06	0.15247	-0.816817
	1-(2-furyl)pentane-1,4-dione	1.37629e+06	1.29954e+06	1.28769e+06	1.13249e+07	6.41494e+06	8.47532e+06	0.151192	-0.820471
	RNH	7.64215e+06	1.23135e+07	7.44359e+06	1.95227e+07	5.72545e+06	1.62279e+08	0.146108	-0.835326
	2-furyl[4-(1H-indol-4-yl)piperazino]methanone	1.37785e+06	1.42058e+06	1.5768e+06	9.86648e+06	1.07592e+07	1.20961e+07	0.13371	-0.873837
	2-{[(4,5-dimethoxy-2-nitrophenethyl)imino]methyl}phenol	371988	296643	609325	2.33217e+06	2.21522e+06	5.03849e+06	0.133317	-0.875116
	Cortisone	4.23292e+06	3.8784e+06	4.57719e+06	3.07804e+07	2.38172e+07	4.08854e+07	0.132888	-0.876515
	7-Aminoflunitrazepam-d7	8.29829e+06	1.62933e+07	8.91466e+06	7.22238e+07	9.21993e+07	1.1e+08	0.122097	-0.913295
	3-(3-methylbut-2-en-1-yl)-3H-purin-6-amine	2.48477e+07	6.09736e+07	8.32421e+07	4.93394e+08	5.19066e+08	4.84753e+08	0.112919	-0.947234
	Obscurolide A1	4.41045e+06	3.34619e+06	5.943e+06	4.55763e+07	2.85368e+07	4.75726e+07	0.112582	-0.948531
	1-(3-methoxy-2-nitrostyryl)pyrrolidine	180478	166767	174071	1.8758e+06	1.41524e+06	1.46089e+06	0.109706	-0.959769
	Vitamin E Acetate	2.15784e+06	2.45036e+06	2.65501e+06	2.17151e+07	2.67464e+07	2.46192e+07	0.0993861	-1.00267
	Dibutyl sebacate	2.9062e+06	2.38491e+06	2.89559e+06	2.31563e+07	3.19974e+07	2.87075e+07	0.0976219	-1.01045
	WLK	1.67807e+06	1.83423e+06	1.84139e+06	1.93816e+07	1.73196e+07	2.19711e+07	0.0912475	-1.03978
	Biotin	4.40972e+06	2.8527e+06	1.75638e+06	3.76844e+07	3.63841e+07	2.91087e+07	0.0874108	-1.05843
	4-(Diethylamino)salicylaldehyde	1.57758e+07	2.13105e+07	1.30765e+07	2.37767e+08	1.24449e+08	2.34304e+08	0.0840924	-1.07524
	Daidzin	9.7755e+06	1.21885e+07	6.76909e+06	1.24475e+08	113700668	123767596	0.0793856	-1.10026
	UR-144 N-(2-hydroxypentyl) metabolite	8.09895e+06	9.27215e+06	1.25993e+07	1.25589e+08	1.19027e+08	1.46604e+08	0.0766076	-1.11573
	Thromboxane B1	1.50978e+06	1.24731e+06	1.18096e+06	1.58605e+07	1.91302e+07	1.64464e+07	0.0765606	-1.11599
	1-hydroxy-2-phenyl-1,5,6,7-tetrahydro-4H-benzimidazol-4-one	2.03806e+06	2.0166e+06	2.08027e+06	3.35931e+07	3.47992e+07	1.1796e+07	0.0765065	-1.1163
	Nicotinamide N-oxide	1.2008e+06	806491	1.68696e+06	1.64656e+07	2.42039e+07	1.23875e+07	0.0696278	-1.15722
	Taurocholic acid	7.41399e+06	8.8648e+06	2.32887e+06	1.24522e+08	7.87063e+07	7.84129e+07	0.0660686	-1.18
	(3R)-8-hydroxy-3-(4-hydroxyphenyl)-3,4-dihydro-1H-2-benzopyran-1-one	8.3179e+06	6.38702e+06	9.71238e+06	1.30705e+08	1.45289e+08	1.26919e+08	0.060602	-1.21751
	CYM-5442	1.79677e+06	1.71544e+06	1.75487e+06	1.83874e+07	3.64313e+07	3.5092e+07	0.0585813	-1.23224
	FLK	2.79901e+06	3.7357e+06	3.28778e+06	5.09803e+07	3.8387e+07	8.27282e+07	0.0570758	-1.24355
	Adenine	1.17239e+07	9.71552e+06	1.1743e+07	1.70996e+08	1.87716e+08	2.35123e+08	0.0558781	-1.25276
	Muscone	1.7126e+06	1.12626e+06	1.1998e+06	2.26186e+07	2.88032e+07	2.20915e+07	0.0549378	-1.26013
	DRH	262186	411396	358482	9.60503e+06	7.59497e+06	1.90535e+06	0.0540197	-1.26745
	L-Tryptophan	7.18438e+07	6.74691e+07	8.44624e+07	1704752856	1463940833	1004152012	0.0536266	-1.27062
	Eicosapentaenoic acid	1.58603e+06	1.30379e+06	1.17874e+06	2.80919e+07	2.27254e+07	2.52398e+07	0.0534935	-1.2717
	RQH	2.4376e+07	2.5652e+07	3.21525e+07	6.02621e+08	5.68408e+08	4.02322e+08	0.0522328	-1.28206
	N-(4-butyl-2-methylphenyl)-N'-[4-(4-methylpiperazino)phenyl]urea	880537	679289	663299	1.46803e+07	1.67945e+07	1.23123e+07	0.0507713	-1.29438
	Leucylproline	39770332	4.28402e+07	4.27579e+07	6.34452e+08	9.0779e+08	9.80278e+08	0.0496996	-1.30365
	Palmitoleic Acid	1.2181e+07	1.3372e+07	1.60253e+07	3.07941e+08	2.37456e+08	3.21779e+08	0.0479469	-1.31924
	Estropipate	20961.5	15652.4	13637.2	701582	170344	207194	0.0465668	-1.33192
	Chenodeoxycholic acid-3-beta-D-glucuronide	1.62468e+06	1.6926e+06	2.19389e+06	4.01935e+07	3.91084e+07	4.80992e+07	0.0432584	-1.36393
	ERH	1.25827e+06	589557	1.36051e+06	2.28582e+07	3.21092e+07	2.55548e+07	0.039844	-1.39964
	Hydrocortisone	667912	541522	690660	1.62628e+07	2.52822e+07	1.32905e+07	0.0346508	-1.46029
	1-acetyl-N-(2-methyl-6-quinolinyl)-4-piperidinecarboxamide	1.07379e+06	882699	798035	2.53766e+07	2.82612e+07	2.80688e+07	0.0337123	-1.47221
	6-Methylquinoline	2.69493e+07	1.31134e+07	1.68471e+07	5.67713e+08	5.10209e+08	6.25826e+08	0.0334027	-1.47622
	R-1 Methanandamide phosphate	2.40652e+07	1.87886e+07	1.81372e+07	7.22526e+08	4.82446e+08	829945885	0.0299722	-1.52328
	Indole-3-acrylic acid	9.06278e+07	8.33985e+07	103970705	4066180967	3294767502	2335353608	0.0286704	-1.54257
	WLH	7.60017e+06	2.15016e+06	1.30458e+06	1.30834e+08	1.41974e+08	125458389	0.0277576	-1.55662
	2-(4-chlorophenyl)-5-(4-phenylbuta-1,3-dienyl)-2H-1,2,3,4-tetraazole	5.61503e+06	6.50896e+06	6.34182e+06	2.04167e+08	2.61476e+08	239001411	0.0262058	-1.5816
	5,7-dihydroxy-2-phenyl-4H-chromen-4-one	1.15433e+06	1.1164e+06	1.14969e+06	6.09471e+07	6.80794e+07	5.60038e+07	0.0184857	-1.73316
	Tyr-Tyr	371900	573211	708026	3.55939e+07	2.77684e+07	3.60477e+07	0.0166295	-1.77912
	2-(2-amino-3-methylbutanamido)-3-phenylpropanoic acid	5.24477e+06	1.16481e+07	1.12328e+07	6.28225e+08	4.86058e+08	6.31142e+08	0.0161139	-1.7928
	XLR11 N-(4-pentenyl) analog	1.0691e+06	1.39686e+06	822101	7.83402e+07	1.00463e+08	8.50166e+07	0.0124633	-1.90437
	Methyl dihydrojasmonate	2.74345e+06	2.81853e+06	2.43347e+06	2.37367e+08	2.43993e+08	2.24777e+08	0.0113228	-1.94605
	1-benzyl-3-butyl-4-hydroxy-6-phenylpyridin-2(1H)-one	271271	252206	262585	2.98539e+07	2.69927e+07	2.33886e+07	0.00979698	-2.00891
	9-Oxo-ODE	5.96565e+06	5.00716e+06	6.45115e+06	6.60105e+08	6.46462e+08	5.99897e+08	0.00913941	-2.03908
	5'-S-Methyl-5'-thioadenosine	9.95573e+06	5.43637e+06	6.73471e+06	732185578	7.92428e+08	9.65783e+08	0.00888485	-2.05135
	Genistin	1.4803e+06	1.54982e+06	1.49553e+06	2.02189e+08	184650559	2.13434e+08	0.0075393	-2.12267
	Xanthohumol	1.49379e+06	1.2704e+06	1.29827e+06	1.70534e+08	1.82621e+08	2.65158e+08	0.00657025	-2.18242
	(12Z)-9,10,11-trihydroxyoctadec-12-enoic acid	1.68977e+06	1.31921e+06	1.34188e+06	2.82917e+08	3.30404e+08	2.52197e+08	0.00502689	-2.2987

## Sheet: -
	Table S8 Differential metabolites of STR-1
	compounds	SGS_1	SGS_2	SGS_3	PDA_1	PDA_2	PDA_3	fold change	LogFD
	Desthiobiotin	1774574911	1474363143	3383441987	1.6179e+07	3.01098e+07	1.65197e+07	105.597	2.02365
	Sorbic acid	1.37003e+07	2.04211e+07	1.26314e+08	783127	816832	617076	72.365	1.85953
	3,14-dihydro-15-keto-tetranor Prostaglandin E2	7.70776e+07	5.00819e+08	1.20156e+07	4.90339e+06	2.30966e+06	2.41322e+06	61.2815	1.78733
	3-(2-naphthyl)-5-(trifluoromethyl)-1H-pyrazole	1.76998e+07	1.24116e+07	2.27955e+07	312481	246693	351016	58.1273	1.76438
	13,14-dihydro-15-keto-tetranor Prostaglandin D2	5.79852e+07	4.74921e+08	1.58757e+07	5.48643e+06	2.70878e+06	2.30696e+06	52.2541	1.71812
	Dehydrocholic acid	5.14084e+07	3.25134e+07	8.01446e+07	2.21126e+06	2.49036e+06	2.44424e+06	22.9597	1.36097
	L-Leucyl-L-Alanine	2.6792e+07	3.06506e+07	7.60177e+07	2.35591e+06	2.97673e+06	2.43242e+06	17.1873	1.23521
	2-(2-oxo-2-{[2-(2-oxo-1-imidazolidinyl)ethyl]amino}ethoxy)acetic acid	2.82944e+06	2.42602e+06	3.24417e+06	180376	170898	175700	16.1291	1.20761
	Dimetghyl 4-Hydroxyisophthalate	1.03388e+08	1.37804e+08	1.69858e+08	6.77189e+06	8.93341e+06	9.95726e+06	16.0175	1.2046
	5-Dehydroquinic acid	3.93572e+07	2.88582e+07	5.88113e+07	3.40178e+06	4.00319e+06	3.89892e+06	11.2374	1.05067
	未-Ribono-1,4-lactone	7.25159e+06	1.4094e+07	2.41981e+07	1.53563e+06	1.56055e+06	1.90774e+06	9.1016	0.959118
	L-Asparagine	5.83651e+06	4.73374e+06	3.9244e+06	444399	706827	513101	8.70902	0.939969
	Prolylleucine	8.9019e+07	4.37622e+07	1.27646e+08	1.04271e+07	1.45407e+07	9.69278e+06	7.51365	0.875851
	Pyrogallol	1.72037e+07	4.13403e+06	2.55097e+07	2.55226e+06	3.15779e+06	2.9918e+06	5.38362	0.731074
	17伪-Ethynylestradiol	1.97972e+06	900696	3.29716e+06	481777	580733	528001	3.88402	0.589282
	Gibberellin A7	2.31534e+08	1.40861e+08	3.26075e+08	5.60286e+07	6.43561e+07	5.95672e+07	3.88143	0.588992
	Cannabidiolic acid	4.66653e+06	2.5786e+06	6.74283e+06	1.31164e+06	1.58852e+06	1.18328e+06	3.42554	0.534729
	Testosterone sulfate	1.13266e+07	6.78919e+06	1.79741e+07	2.46117e+06	6.41443e+06	2.01177e+06	3.31483	0.520462
	3'-O-Methylcytidine	324893	492456	2.07436e+06	300298	415364	249927	2.99476	0.476363
	LPE 15:0	1.20525e+06	1.38553e+06	547981	396122	345410	355789	2.86039	0.456425
	trans-2-Butene-1,4-dicarboxylic Acid	1.0356e+07	1.06722e+07	3.06681e+07	6.26229e+06	8.22422e+06	7.46829e+06	2.35467	0.371929
	2-{2-oxo-2-[(2-oxo-3-azepanyl)amino]ethoxy}acetic acid	452841	247277	1.07099e+06	251637	270813	310924	2.12522	0.327404
	2,3-Dinor-8-epi-prostaglandin F2伪	487397	6.69064e+06	3.58558e+06	1.95834e+06	1.62186e+06	1.51857e+06	2.11102	0.324493
	N-Acetyl-L-tyrosine	3.94622e+07	4.45003e+07	7.25261e+07	2.44449e+07	2.53786e+07	2.62645e+07	2.05668	0.313166
	ethyl 3-cyano-6-methyl-2-(phenylthio)isonicotinate	283835	77200.2	178292	93602.5	89714.9	96845.3	1.92505	0.284442
	Corticosterone	1.20821e+08	6.78649e+07	2.11194e+08	4.23688e+07	8.66926e+07	9.38899e+07	1.79358	0.25372
	Gallic acid	1.66663e+06	1.23709e+06	2.98563e+06	1.0982e+06	1.13217e+06	1.43811e+06	1.60539	0.205582
	3-Hydroxybenzoic acid	8.94968e+06	3.1521e+07	7.39828e+07	2.44738e+07	2.45068e+07	2.65995e+07	1.51433	0.180221
	2,3,4-Trihydroxybenzoic acid	1.34083e+07	3.05417e+06	1.65208e+07	5.06157e+06	8.50674e+06	9.00622e+06	1.46108	0.164674
	methadone-d9	2.2115e+06	694466	1.07292e+08	1.76094e+06	7.7234e+07	1.75424e+06	1.36469	0.135033
	L-Glutamate	1.60665e+07	8.81105e+06	2.59492e+07	14022660	1.52534e+07	1.25569e+07	1.21499	0.0845742
	Syringic acid	2.0879e+06	545355	3.3962e+06	1.51649e+06	2.12246e+06	1.81552e+06	1.10541	0.0435248
	3-methyl-4-[2-(2-methylphenyl)hydrazono]-4,5-dihydro-1H-pyrazol-5-one	1.19061e+07	5.88483e+06	1.08876e+07	7.4852e+06	9.31865e+06	1.00071e+07	1.06966	0.0292443
	Homovanillic acid	1.48978e+06	822495	2.99435e+06	2.00364e+06	1.49513e+06	1.60593e+06	1.03956	0.0168478
	Inosine	565784	491825	5.59525e+06	936546	3.79543e+06	1.81802e+06	1.0157	0.00676753
	Lactitol	1.16707e+06	32306.6	204488	373016	739531	343160	0.96439	-0.0157473
	Glycitein	7.04248e+06	2.07952e+06	6.81576e+06	5.11155e+06	5.43769e+06	6.12585e+06	0.955783	-0.0196408
	Thromoboxane B1	573562	319442	973835	651310	631741	709513	0.936903	-0.0283052
	D-Glucuronic acid	45822	55129.9	754082	273231	401442	258867	0.915904	-0.0381502
	Thromboxane B3	2.85018e+06	2.5227e+06	2.57034e+06	2.84897e+06	2.73805e+06	3.14479e+06	0.909688	-0.0411075
	4-Hydroxy-3-methylbenzoic acid	8.04286e+06	3.68329e+06	8.19578e+06	6.07056e+06	7.69432e+06	8.32168e+06	0.901994	-0.0447966
	4-Hydroxymandelic acid	4.35118e+06	4.10114e+06	1.01467e+07	6.89763e+06	9.78336e+06	7.66862e+06	0.763834	-0.117001
	Phenylacetylglutamine	7.52139e+06	3.35103e+06	1.02081e+07	7.81862e+06	1.06324e+07	9.49204e+06	0.754411	-0.122392
	Medroxyprogesterone	514269	573462	2.07893e+06	1.5408e+06	1.27976e+06	1.55451e+06	0.723795	-0.140384
	Prostaglandin A1	1.13236e+06	482157	1.96791e+06	1.84956e+06	1.55956e+06	1.67621e+06	0.704463	-0.152142
	Methyl EudesMate	728258	330405	901281	930658	1.01119e+06	963426	0.674616	-0.170944
	Ursolic acid	441887	220816	991039	838000	811958	967754	0.631751	-0.199454
	Pantothenic acid	2.81563e+06	2.14888e+06	5.43202e+06	6.22825e+06	2.25824e+06	8.62226e+06	0.607673	-0.21633
	Acetyl-N-formyl-5-methoxykynurenamine	1.12524e+07	6.94693e+06	2.07365e+07	1.37546e+07	2.34746e+07	2.69397e+07	0.606772	-0.216975
	DL-m-Tyrosine	1.56345e+07	6.7928e+06	3.68036e+07	2.50501e+07	3.56298e+07	3.721e+07	0.605076	-0.21819
	(3beta,9xi)-3-(beta-D-Glucopyranosyloxy)-14-hydroxycard-20(22)-enolide	1.01843e+07	3.51298e+06	1.60295e+07	1.79045e+07	1.73051e+07	1.55186e+07	0.585999	-0.232103
	AKB48 N-(4-hydroxypentyl) metabolite	1.40186e+06	745980	2.65907e+06	2.77992e+06	2.53854e+06	2.94203e+06	0.581915	-0.23514
	3-Methyladipic acid	4.66782e+06	4.67712e+06	6.31274e+06	7.51731e+06	1.64161e+07	5.53802e+06	0.531282	-0.274675
	2-Hydroxy-3-methylbutanoic acid	2.04567e+06	1.18385e+06	4.42192e+06	6.41337e+06	4.76159e+06	3.85224e+06	0.509173	-0.293135
	Chlorogenic acid	1.10686e+06	1.03516e+06	661984	2.16011e+06	1.84246e+06	1.63796e+06	0.497117	-0.303542
	Hippuric acid	5.03158e+06	3.73525e+06	7.77856e+06	1.02577e+07	1.29319e+07	1.13109e+07	0.47957	-0.319148
	Tetracycline	415175	218100	666032	924550	915760	932777	0.468542	-0.329252
	2-Isopropylmalic acid	1.70128e+07	5.25793e+07	3.67047e+07	6.96672e+07	8.31166e+07	7.9881e+07	0.456866	-0.340211
	Choline Glycerophosphate	1.21953e+06	742577	2.00535e+06	3.17866e+06	3.41226e+06	2.77863e+06	0.423442	-0.373207
	Prostaglandin A2	1.46825e+08	9.22307e+07	3.03706e+08	4.17794e+08	4.37118e+08	4.4759e+08	0.416707	-0.38017
	Deoxycholic acid	495085	1.86247e+06	1.05392e+06	3.155e+06	1.39883e+06	3.7282e+06	0.411914	-0.385194
	5-[4-(2-furylcarbonyl)piperazino]-5-oxo-3-phenylpentanoic acid	1.40147e+06	960829	2.11334e+06	3.21312e+06	4.3566e+06	3337607	0.410333	-0.386863
	1,4-Cyclohexanedicarboxylic acid	4.78436e+07	2.86512e+07	9.62548e+07	1.67518e+08	1.1328e+08	1.54841e+08	0.396543	-0.40171
	Lactobionic acid	114121	62273.3	470090	348231	840334	459282	0.392321	-0.406359
	17(S)-HpDHA	1.35123e+08	8.19225e+07	1.71115e+08	3.47001e+08	2.38308e+08	4.27434e+08	0.383276	-0.416489
	Thymopentin	2.88025e+06	1.49423e+06	4.75304e+06	901337	1.35846e+07	9.49358e+06	0.380638	-0.419488
	Neopterin	5.5068e+07	9.13114e+06	1.27047e+07	7.53094e+07	4.20198e+07	8.77796e+07	0.374942	-0.426036
	Porphobilinogen	4.31775e+07	3.71892e+07	2.57397e+07	1.29652e+08	1.32624e+08	2.20065e+07	0.373242	-0.428009
	Undecanedioic acid	447529	323363	770263	1.25707e+06	1.60785e+06	1.2689e+06	0.372816	-0.428505
	N-Acetylneuraminic acid	1.61215e+06	620158	8.54983e+06	5.54673e+06	1.19132e+07	1.15922e+07	0.371132	-0.430472
	4-benzyl-N-(4-fluorophenyl)tetrahydro-1(2H)-pyrazinecarboxamide	7.25531e+07	4.14944e+07	1.13023e+08	215544616	2.27478e+08	1.81655e+08	0.3635	-0.439496
	Uridine	105702	96354	193320	318035	416890	380002	0.35462	-0.450237
	Sebacic acid	3.50728e+06	1.99639e+06	4.94956e+06	8.34342e+06	1.03654e+07	1.08181e+07	0.354025	-0.450967
	5-Aminopentanoate	282677	1.48822e+06	593874	1.32016e+06	2.7198e+06	2.90124e+06	0.340686	-0.467645
	D-(-)-Mannitol	1.51346e+07	8.30232e+06	3.92025e+07	1.88832e+07	2.29216e+07	1.44099e+08	0.336945	-0.472441
	Quinolinic acid	259149	137132	457579	760159	962927	879844	0.328038	-0.484076
	Mevalonic acid	181672	63602.9	310942	542882	585850	588642	0.323876	-0.489621
	5-Methylcytidine	1.30849e+06	918571	3.27422e+06	3.98698e+06	8.73823e+06	4.28437e+06	0.323423	-0.490229
	Monomethyl phthalate	906842	499149	1.49747e+06	3.01318e+06	2.9562e+06	3.08042e+06	0.320832	-0.493723
	Pepstatin	666263	346059	1.02184e+06	2.01852e+06	2.16771e+06	2.23211e+06	0.31693	-0.499036
	伪-Estradiol	301115	148566	428774	905066	890904	980090	0.31644	-0.499709
	N-acetyl-L-ornithine	10427161	5.25421e+06	1.71208e+07	2.99561e+07	3.67252e+07	3.95739e+07	0.308711	-0.510448
	Octanedioic acid	9.72559e+06	7.82892e+06	2.10215e+07	4.38608e+07	3.50457e+07	4.69977e+07	0.306392	-0.513723
	Maltotriose	414792	573295	538003	1.36766e+06	1.71856e+06	1.91261e+06	0.305289	-0.515288
	Nicotinamide	218718	114198	348067	723267	737061	788722	0.302787	-0.518862
	THC	1.02381e+06	542798	1.51332e+06	3.12418e+06	3.53742e+06	3.57776e+06	0.300792	-0.521733
	15-Deoxy-螖12,14-prostaglandin D2	8.53779e+06	4.88569e+06	1.41091e+07	2.76124e+07	3.56137e+07	2.8729e+07	0.299414	-0.523728
	8-iso Prostaglandin A2	699856	400292	1.0274e+06	1.65126e+06	2.79396e+06	2.69391e+06	0.298012	-0.525766
	5-Methyluridine	3.37814e+06	2.27274e+06	5.98842e+06	1.08688e+07	1.82182e+07	1.03114e+07	0.295425	-0.529552
	cis-Aconitic acid	292077	307282	1.58168e+06	2.47447e+06	2.81113e+06	2.17409e+06	0.292377	-0.534057
	4-fluoro-N-[4-(4-methylpiperazino)phenyl]benzenesulfonamide	8.74629e+06	5.84341e+06	1.92477e+06	3.73782e+06	2.39796e+07	3.01986e+07	0.285145	-0.544934
	Phenylpyruvic acid	3.69079e+07	1.02304e+07	2.641e+07	7.9304e+07	9.59924e+07	8.53586e+07	0.282167	-0.549493
	4-((5-(4-Nitrophenyl)oxazol-2-yl)amino)benzonitrile	1.06806e+08	6.78083e+07	1.41039e+08	3.34104e+08	4.60527e+08	3.97931e+08	0.264685	-0.577271
	isoleucine	4.21175e+07	3.24608e+07	9.86528e+07	2.25847e+08	2.90472e+08	1.67064e+08	0.253491	-0.596038
	4-Hydroxybenzaldehyde	4.95008e+07	2.12266e+07	9.27167e+07	208880566	2.14429e+08	2.34697e+08	0.248393	-0.60486
	Aleuritic acid	1.4694e+06	507250	2.44318e+06	5.44004e+06	6.21572e+06	7.06803e+06	0.236054	-0.626988
	Ascorbic acid	452915	200885	613578	1.69826e+06	2.03342e+06	1.82686e+06	0.228005	-0.642055
	2,3-Dinor prostaglandin E1	642307	343025	1.56588e+06	3.39233e+06	3.89169e+06	3.98467e+06	0.226398	-0.645128
	Cholic acid	399462	2.14494e+06	1.08719e+06	4.16358e+06	7.07666e+06	4.93746e+06	0.224481	-0.64882
	diethyl 2-[(2-morpholinoanilino)methylidene]malonate	126379	70241.7	206368	570257	677376	611460	0.216766	-0.664009
	Estrone	177843	98845.9	290406	802480	953221	860461	0.216766	-0.664009
	Fumaric acid	899127	475968	1.43405e+06	4.78726e+06	5.19202e+06	3.45153e+06	0.209157	-0.679528
	L-Kynurenine	9.95544e+06	6.77153e+06	1.76753e+07	4.8666e+07	6.40535e+07	5.1974e+07	0.208887	-0.680089
	2-Furoic acid	1.04773e+06	489511	1.56501e+06	4.29515e+06	5.8079e+06	4.82368e+06	0.207832	-0.682287
	2-Hydroxycaproic acid	4.56354e+07	2.04363e+07	3.96755e+08	9.01868e+08	6.75505e+08	7.17337e+08	0.201693	-0.695309
	o-Toluic Acid	5.73026e+06	3.00163e+06	9.12341e+06	2.15302e+07	3.2886e+07	3.52472e+07	0.199137	-0.700847
	Diflorasone	493059	482348	769059	2.94596e+06	3.05383e+06	2.79602e+06	0.198329	-0.702613
	4-[2-(2-oxo-1-imidazolidinyl)ethyl]-1lambda~6~,4-thiazinane-1,1-dione	220867	191175	868897	1.6138e+06	2.68408e+06	2.25195e+06	0.195568	-0.708702
	N-Acetyl-DL-tryptophan	4.58628e+06	1.9662e+06	4.329e+06	1.76846e+07	1.91995e+07	1.92226e+07	0.193942	-0.712327
	o-Veratraldehyde	393186	463348	1.02353e+06	3.09009e+06	3.85586e+06	2.7685e+06	0.193533	-0.713246
	2-Hydroxy-4-methylthiobutanoic acid	284642	154349	445463	1.25089e+06	1.37965e+06	2.01795e+06	0.190267	-0.720637
	(2S)-4-Oxo-2-phenyl-3,4-dihydro-2H-chromen-7-yl beta-D-glucopyranoside	1.4458e+07	8.67868e+06	3.99791e+07	4.90074e+07	7.012e+07	2.13922e+08	0.189509	-0.72237
	Stachyose	2.82922e+06	1.22802e+06	8.48543e+06	7.37957e+06	5.1065e+07	8.77212e+06	0.186601	-0.729087
	Phenylglyoxylic acid	6.1539e+06	4.54136e+06	1.19358e+07	4.49066e+07	3.89392e+07	3.99225e+07	0.18285	-0.737905
	LPC 12:0	151599	1.66753e+06	1.54224e+06	5.01633e+06	7.5193e+06	6.12641e+06	0.180118	-0.744444
	Methylmalonic acid	2.00758e+07	7.01708e+06	2.46689e+07	1.19076e+08	9.91402e+07	7.24513e+07	0.178079	-0.749387
	L-Adrenaline	2.03366e+07	1.7074e+07	3.96974e+07	1.49781e+08	1.70082e+08	1.38486e+08	0.16823	-0.774096
	11-Dehydro thromboxane B2	6.56331e+06	3.43221e+06	1.30464e+07	6.81663e+07	1.44845e+07	5.44146e+07	0.168109	-0.774408
	Nor-9-carboxy-未9-THC	135178	1.53195e+06	570571	3.82328e+06	5.10492e+06	4.98559e+06	0.160826	-0.793645
	DL-Tryptophan	1.4099e+07	6.15705e+06	2.41509e+07	104851498	1.0685e+08	6.99659e+07	0.157658	-0.802285
	D-Ribose	288990	223723	1.31432e+06	1.19981e+06	8.06458e+06	2.36358e+06	0.157124	-0.803758
	4-Butylresorcinol	600362	146831	412137	2.67867e+06	1.12063e+06	3.8516e+06	0.151529	-0.819505
	4-Nitrophenol	1.25805e+07	5.04862e+06	2.03047e+07	3.04419e+07	1.19072e+08	1.03331e+08	0.150029	-0.823826
	Melatonin	1.63072e+07	8.32684e+06	3.42582e+06	6.00659e+07	6.55091e+07	6.23677e+07	0.1493	-0.82594
	Tetradecanedioic acid	5.60034e+06	3.35958e+06	1.17714e+07	3.10665e+07	5.20176e+07	5.86765e+07	0.146242	-0.834929
	Perillic acid	3.39782e+08	1.46524e+08	5.26183e+08	2897037462	1647888339	2392250957	0.145951	-0.835793
	D-(-)-Fructose	6.84524e+07	6.71178e+07	2.77131e+08	2.83434e+08	2001396038	6.74032e+08	0.13948	-0.855489
	2-Hydroxy-1-(4-methoxyphenyl)propyl hexopyranoside	2.95859e+07	1.07106e+07	4.95139e+07	1.38125e+08	1.2905e+08	3.87604e+08	0.137161	-0.862768
	N1-(6-methyl-4-oxo-3,4-dihydroquinazolin-2-yl)-4-nitrobenzamide	1.37494e+06	563392	1.45946e+06	6.33264e+06	8.91512e+06	1.00591e+07	0.134263	-0.872043
	Phenylacetylglycine	1.7866e+07	8.39528e+06	2.20111e+07	1.12649e+08	1.35257e+08	114563614	0.133176	-0.875573
	Levodopa	4.5513e+06	1.26968e+06	7.55662e+06	2.83252e+07	3.33533e+07	4.10116e+07	0.130272	-0.88515
	N2-Methylguanosine	615613	306896	975694	4.04965e+06	5.38806e+06	5.55614e+06	0.126599	-0.89757
	Kinetin	2.72116e+06	2.38993e+06	3.08621e+06	1.16767e+07	4.13196e+07	1.22704e+07	0.125597	-0.901021
	Gentisic acid	9.16416e+06	4.7759e+06	1.17741e+07	5.74443e+07	8.53441e+07	7.11807e+07	0.120177	-0.920179
	Prostaglandin E2	523165	273689	830074	5.05894e+06	4.37865e+06	4.1802e+06	0.119471	-0.922738
	2-Phenylpropionic acid	5.60817e+06	2.94533e+06	1.04297e+07	6.44183e+07	4.17748e+07	5.2966e+07	0.119272	-0.923462
	Ala-Gln	61718.8	30728.8	178937	488661	933386	863503	0.118739	-0.925406
	Maltopentaose	1.00882e+06	541210	2.48356e+06	5.07172e+06	2.55614e+07	5.68144e+06	0.111074	-0.954389
	(卤)12(13)-DiHOME	86832.4	932302	292575	2.81024e+06	6.32133e+06	2.76878e+06	0.110224	-0.957722
	15(S)-HpETE	1.19335e+06	1.07514e+07	5.75338e+06	4.12756e+07	6.82097e+07	5.12004e+07	0.110141	-0.958049
	8-Aminooctanoic acid	2.45454e+06	1.47392e+06	3.72345e+06	1.98603e+07	3.02584e+07	2.40086e+07	0.103227	-0.986208
	Biopterin	928578	3.66176e+06	2.23418e+06	3.51325e+07	1.21656e+07	2.00335e+07	0.101357	-0.994147
	2-Hydroxymyristic acid	1.05259e+06	3.06394e+06	1.33833e+06	1.39743e+07	2.15028e+07	1.89156e+07	0.100286	-0.998758
	Tretinoin	1.8608e+06	883363	3.16824e+06	2.00752e+07	1.70841e+07	2.23435e+07	0.0993636	-1.00277
	3,8,9-trihydroxy-10-propyl-3,4,5,8,9,10-hexahydro-2H-oxecin-2-one	86433.6	41995.1	316205	976630	2.06549e+06	1.6737e+06	0.0942854	-1.02556
	Royal jelly acid	2.4159e+06	950799	4.1572e+06	2.64945e+07	3.1006e+07	2.42569e+07	0.092027	-1.03608
	10-Hydroxydecanoic acid	1.09612e+06	767245	2.20975e+06	1.37471e+07	1.72096e+07	1.8214e+07	0.0828361	-1.08178
	4,5-diphenyl-2,3-dihydro-1H-pyrazolo[3,4-c]pyridazin-3-one	1.05636e+06	426877	1.50452e+06	1.06944e+07	1.30255e+07	1.36997e+07	0.0798444	-1.09776
	gamma-Glutamylleucine	231410	121820	573249	2.75689e+06	5.09651e+06	3.84916e+06	0.0791689	-1.10145
	Phenobarbital	2.88018e+06	1.60283e+06	3.34804e+06	3.93136e+07	3.5555e+07	2.66293e+07	0.0771548	-1.11264
	Dodecanedioic acid	8.9489e+06	6.66492e+06	1.81867e+07	1.25285e+08	1.65438e+08	170036790	0.0733581	-1.13455
	4-Pyridoxic acid	2.78823e+06	1.79365e+06	6.34219e+06	4.27945e+07	5.97198e+07	4.85895e+07	0.072295	-1.14089
	16-Hydroxyhexadecanoic acid	10469301	4.03915e+06	2.05824e+07	133838677	1.64461e+08	1.99848e+08	0.0704425	-1.15216
	Dichloroacetic acid	376330	203073	413201	1.28253e+06	6.80246e+06	6.82305e+06	0.0665819	-1.17664
	DL-4-Hydroxyphenyllactic acid	5.93969e+06	3.29164e+06	1.10537e+07	9.6377e+07	1.03814e+08	116582354	0.0640363	-1.19357
	Daidzein	2.06489e+07	6.22186e+06	1.80563e+07	2.10628e+08	2.35019e+08	258652110	0.0637897	-1.19525
	PC (5:0/13:1)	198699	1.96925e+06	682565	1.29596e+07	1.54012e+07	1.68469e+07	0.0630536	-1.20029
	Citric acid	2.49463e+06	980075	3.1064e+06	15792917	7.14837e+07	2.04543e+07	0.0610884	-1.21404
	Prostaglandin E3	1.06775e+06	2.06779e+06	1.24125e+06	2.14747e+07	2.75333e+07	2.26835e+07	0.0610503	-1.21431
	12-Hydroxydodecanoic acid	1.23641e+06	708741	1.65977e+06	1.74596e+07	2.10309e+07	2.13725e+07	0.0602194	-1.22026
	Genistein	9.12378e+06	1.72828e+06	3.63962e+06	5.87816e+07	8.93599e+07	9.37481e+07	0.0599103	-1.2225
	Homogentisic Acid	488681	315327	1.1457e+06	3.51955e+06	8.0758e+06	2.2094e+07	0.0578732	-1.23752
	Alanyltyrosine	99109.2	53912.1	213595	1.91759e+06	2.61275e+06	1.80848e+06	0.0578366	-1.2378
	N-{6-[4-(tert-butyl)phenoxy]-3-pyridinyl}-4-(trifluoromethyl)benzamide	3.42755e+06	2.04573e+06	5.38074e+06	4.85187e+07	6.99026e+07	7.65856e+07	0.0556597	-1.25446
	12-Oxo phytodienoic acid	399907	1.38342e+06	769039	1.17691e+07	2.14299e+07	1.30766e+07	0.0551558	-1.25841
	N-(1-benzothiophen-3-ylmethyl)-N'-(cyclopropylmethyl)thiourea	1.01005e+07	1.30955e+06	1.29891e+07	1.62571e+08	1.61846e+08	1.40557e+08	0.0524743	-1.28005
	19(R)-hydroxy Prostaglandin E2	1.13205e+06	1.6758e+06	460269	1.79723e+07	3.23712e+07	1.31995e+07	0.0514316	-1.28877
	Taurolithocholic acid	6.18607e+06	4.47456e+06	1.34992e+07	1.60774e+08	8.95346e+07	2.21201e+08	0.0512394	-1.2904
	Prostaglandin F1尾	395353	178217	571189	6.68719e+06	8.86061e+06	6.9116e+06	0.0509702	-1.29268
	1,2,3-cyclopropanetricarboxylic acid	789854	2.94804e+06	1.06282e+06	3.39826e+07	4.66458e+07	1.50954e+07	0.0501517	-1.29971
	Trehalose	9.09916e+06	2.59773e+06	4.05291e+07	1.11978e+08	7.96099e+08	1.36333e+08	0.0500052	-1.30098
	Hexadecanedioic acid	816165	418205	1.26912e+06	1.49235e+07	1.78349e+07	1.74027e+07	0.049909	-1.30182
	Indole-3-lactic acid	3.37366e+06	5.12759e+06	5.22241e+06	1.02043e+08	1.23596e+08	5.68012e+07	0.0485897	-1.31346
	L-Glutathione oxidized	69805	32510.8	85057.5	1.63351e+06	2.43052e+06	462075	0.0413984	-1.38302
	Ecliptasaponin A	357600	1.86834e+06	996701	2.00276e+07	2.90287e+07	3.32364e+07	0.0391607	-1.40715
	Azelaic acid	3.75757e+07	1.39661e+07	6.11516e+07	9.27892e+08	1023424289	1025268872	0.0378599	-1.42182
	LPC 10:0	174129	892441	430775	1.12372e+07	1.561e+07	1.32656e+07	0.0373283	-1.42796
	Resolvin E1	544825	286208	874019	1.39317e+07	1.80221e+07	1.38538e+07	0.037222	-1.4292
	N1-cyclohexyl-4-(4-fluorobenzyl)-1,4-diazepane-1-carbothioamide	1.05471e+06	422562	1.45075e+06	2.79337e+07	2.6197e+07	2.86195e+07	0.0353839	-1.45119
	trans-Cinnamic acid	7.17288e+06	1.90082e+06	5.58335e+06	1.36561e+08	1.45811e+08	1.33524e+08	0.0352422	-1.45294
	13(S)-HOTrE	480325	2.33531e+06	1.42486e+06	2.79162e+07	5.03974e+07	4.4694e+07	0.0344735	-1.46252
	L-Tyrosine	629405	261448	1.10231e+06	1.4591e+07	2.86636e+07	1.4974e+07	0.0342299	-1.46559
	Soyasaponin I	8.93395e+07	1.01351e+07	5.95692e+07	1261360325	1731423793	1682504305	0.034018	-1.46829
	Asaraldehyde	950138	601568	1.07472e+06	2.10134e+07	2.53396e+07	3.13925e+07	0.0337823	-1.47131
	L-Threonine	661797	190823	868054	1.09084e+07	2.42082e+07	1.5838e+07	0.0337688	-1.47148
	Adenosine 5'-monophosphate	166096	95420.6	237282	3.3431e+06	8.78498e+06	4.07104e+06	0.0307917	-1.51157
	Gamma-Caprolactone	2.59657e+06	1.02931e+06	4.85153e+06	9.02649e+07	1.02184e+08	9.48142e+07	0.029511	-1.53002
	N-Acetyl-L-phenylalanine	1.87215e+07	6.33355e+06	1.39289e+07	4.25844e+08	4.81271e+08	4.4324e+08	0.0288694	-1.53956
	Leukotriene C4	532298	267871	737433	1.84343e+07	1.63719e+07	1.90114e+07	0.0285706	-1.54408
	Triacanthine	569358	239561	682720	1.00027e+07	3.08478e+07	1.17995e+07	0.0283313	-1.54773
	Prostaglandin H2	205055	1.88555e+06	561914	2.69284e+07	3.73812e+07	2.96992e+07	0.0282157	-1.54951
	10-Nitrolinoleate	676370	216324	2.52309e+06	4.15577e+07	1.27141e+07	6.8356e+07	0.0278549	-1.5551
	Prostaglandin K1	1.70463e+06	864742	2.59227e+06	5.7655e+07	7.4979e+07	6.19739e+07	0.0265233	-1.57637
	20-hydroxy Leukotriene B4	431015	649937	672639	1.92981e+07	2.73902e+07	2.07392e+07	0.0260071	-1.58491
	Traumatic acid	2.22148e+06	847953	4.19664e+06	8.93687e+07	1.01228e+08	9.37762e+07	0.0255512	-1.59259
	2-(1-{2-[(3-furylmethyl)amino]-2-oxoethyl}cyclohexyl)acetic acid	1.39607e+06	712553	2.2396e+06	5.92234e+07	7.3014e+07	6.24195e+07	0.0223379	-1.65096
	N1-morpholinocarbonyl-4-methylbenzene-1-sulfonamide	1.37139e+06	666488	2.34471e+06	5.81385e+07	7.74608e+07	6.68854e+07	0.021644	-1.66466
	Guanosine monophosphate (GMP)	189381	72046.1	227255	5.85628e+06	1.12445e+07	7.89661e+06	0.0195493	-1.70887
	Guanosine	153467	105430	553174	1.08735e+07	2.01595e+07	1.23974e+07	0.0186982	-1.7282
	Pentadecanoic Acid	2.12491e+06	1.86542e+06	2.66884e+06	1.09413e+08	1.47962e+08	1.00203e+08	0.0186229	-1.72995
	Uridine monophosphate (UMP)	140013	60049.1	150321	5.73159e+06	9.38011e+06	5.95567e+06	0.0166316	-1.77907
	3-Hydroxydecanoic acid	1.73478e+06	639276	1.16e+06	6.58727e+07	7.66521e+07	7.69269e+07	0.016104	-1.79307
	N-Acetyl-D-alloisoleucine	6.63996e+06	1.05294e+07	1.21868e+07	5.8545e+08	6.30814e+08	6.41517e+08	0.0158017	-1.80129
	19(R)-Hydroxy prostaglandin F1伪	589124	1.90157e+06	1.08897e+06	8.09206e+07	1.12013e+08	7.53032e+07	0.0133451	-1.87468
	Adenosine 3'5'-cyclic monophosphate	46834.8	17553.7	52431.7	2.02072e+06	4.68919e+06	2.34576e+06	0.0129002	-1.8894
	N-Acetyl-L-methionine	355786	202425	625617	2.24015e+07	3.15221e+07	3.92874e+07	0.0127005	-1.89618
	5-(tert-butyl)-2-methyl-N-(5-methyl-3-isoxazolyl)-3-furamide	290745	440095	658369	4.55703e+07	3.46346e+07	3.40192e+07	0.0121621	-1.91499
	Ouabain	231522	474897	1.68205e+06	9.06058e+07	5.08097e+07	5.84306e+07	0.0119516	-1.92258
	19(R)-Hydroxy prostaglandin F2伪	2.11673e+06	1.03293e+06	3.82475e+06	1.62012e+08	2.89505e+08	1.58099e+08	0.0114406	-1.94155
	3-[(methoxycarbonyl)amino]-2,2,3-trimethylbutanoic acid	1.63492e+07	1.43296e+07	3.19366e+07	1711234871	1926859837	1838992033	0.0114322	-1.94187
	15(R),19(R)-Hydroxy prostaglandin F1伪	305817	1.77e+06	642940	6.99286e+07	9.7544e+07	7.05167e+07	0.0114239	-1.94219
	(+/-)5(6)-DiHET	166459	1.93946e+06	1.14871e+06	7.37584e+07	1.30141e+08	8.63088e+07	0.0112148	-1.95021
	Capryloylglycine	720899	395316	1.19074e+06	7.03829e+07	7.59542e+07	7.49814e+07	0.0104237	-1.98198
	11-keto Testosterone (CRM)	2.6453e+06	2.86441e+06	1.17807e+06	2.08465e+08	3.06747e+08	1.97912e+08	0.00937814	-2.02788
	Methyl hexadecanoate	2.1488e+06	1.98411e+06	3.82699e+06	2.30599e+08	3.52169e+08	2.78723e+08	0.00923966	-2.03434
	Guanosine-3',5'-cyclic monophosphate	349457	100635	210308	2.87364e+07	2.82599e+07	1.49574e+07	0.00917814	-2.03725
	Pipecolic acid	299998	254453	586161	4.4667e+07	5.29895e+07	4.35854e+07	0.00807559	-2.09283
	2-[(3S)-1-(Cyclohexylmethyl)-3-pyrrolidinyl]-5-fluoro-1H-benzimidazole	870610	647356	1.89959e+06	1.39444e+08	1.25583e+08	1.70676e+08	0.00784375	-2.10548
	13,14-Dihydro-15-keto prostaglandin F2伪	599210	726014	751373	8.59938e+07	1.25956e+08	8.4817e+07	0.00699741	-2.15506
	13,14-Dihydro prostaglandin E1	934732	3.53751e+06	2.44169e+06	2.73089e+08	4.77313e+08	3.32082e+08	0.0063871	-2.1947
	3-Phenyllactic acid	1.19716e+07	4.64246e+06	1.43994e+07	1939726833	2082172294	1904592527	0.00523304	-2.28125
	(+/-)9-HpODE	1.47623e+06	615645	603829	1.64304e+08	2.41533e+08	190199696	0.00452272	-2.3446
	Phenylacetaldehyde	1.12823e+07	3.51451e+06	1.11466e+07	1894520168	2031074163	1865142341	0.00448015	-2.34871
	Prostaglandin D3	565524	1.29102e+06	449555	1.522e+08	2.60518e+08	1.64193e+08	0.00399731	-2.39823
	(卤)9-HpODE	4.47711e+06	2.73286e+06	1.77115e+06	1210782954	1791857469	1345796727	0.00206537	-2.685
	(+/-)12(13)-DiHOME	1.54203e+06	6.27469e+06	3.33402e+06	2277807763	3116768660	2223568581	0.00146371	-2.83455
	Corchorifatty acid F	1.35832e+06	515133	1.45408e+06	1146066872	9.59332e+08	1186632161	0.00101078	-2.99534
